# Supplementary material for: Development of Cell-Carrying Magnetic Microrobots with Bioactive Nanostructured Titanate Surface for Enhanced Cell Adhesion
Source: Micromachines (Basel). 2021 Dec 17;12(12):1572. doi: 10.3390/mi12121572 (PMC8707319; doi:10.3390/mi12121572)
Supplement: Supplementary file 1 [file micromachines-12-01572-s001.zip]

Archive with 4 entries (4 files):
- micromachines-1473619-supplementary.pdf
- Video S1. Cell adhesion ability of microrobot without NTS in microfluidic chip.mp4
- Video S2. Cell adhesion ability of microrobot with NTS in microfluidic chip.mp4
- Video S3. Magnetic control experiment in a microfluidic chip..mp4
